# Supplementary material for: In vitro and in vivo characterization of SARS-CoV-2 strains resistant to nirmatrelvir
Source: Nat Commun. 2023 Jul 4;14:3952. doi: 10.1038/s41467-023-39704-x (PMC10319741; doi:10.1038/s41467-023-39704-x)
Supplement: Supplementary file 3 — Souce data file [file 41467_2023_39704_MOESM3_ESM.xlsx]

## Sheet: Figure 1b
Figure 1b
Sensitivity of Nsp5-L50F/E166V and Nsp5-L50F/E166A/L167F to antivirals.
		Wild-type			Nsp5-L50F/E166V			Nsp5-L50F/E166A/L167F
Drug concentration Log10[Nirmatrelvir] μM	-4	95.3199	94.8046	90.4251	73.6055	78.2134	79.426	86.3988	86.6893	87.9961
	-1	98.9266	93.2589	94.1606	94.4624	95.3112	97.3727	97.1442	107.454	95.4017
	-0.522879	98.4113	98.9266	102.662	97.8577	92.7648	92.7648	99.6128	101.065	92.2072
	0	94.4182	96.8656	97.6385	99.9192	95.4325	94.8262	98.5963	97.5799	97.4347
	0.477121	92.8725	97.1232	94.9334	93.6136	99.3129	94.9475	101.355	101.646	92.6428
	1	44.8261	37.0975	37.2263	100.04	99.4341	100.525	98.4511	98.4511	96.1278
	1.47712	0.644053	0.772864	0.901675	95.5538	89.612	89.4907	89.303	89.1578	80.8809
	2	0	0	0	93.3711	92.401	90.3395	43.4172	48.7899	44.2885
		Wild-type			Nsp5-L50F/E166V			Nsp5-L50F/E166A/L167F
Drug concentration Log10[Molnupiravir] μM	-4	118.333	97.5	84.1667	99.8141	102.602	92.5651	97.4874	101.005	101.508
	-1	112.5	98.3333	83.3333	89.777	83.6431	91.4498	76.3819	82.9146	94.4724
	-0.522879	99.1667	71.6667	69.1667	98.6989	99.2565	102.045	60.3015	76.3819	67.8392
	0	91.6667	74.1667	65.8333	83.0855	70.8178	89.2193	59.2965	69.3467	78.392
	0.477121	52.5	48.3333	55.8333	65.7993	58.5502	61.3383	38.191	47.7387	54.2714
	1	30	25	30	39.5911	32.8996	40.1487	22.6131	23.1156	28.1407
	1.47712	17.5	13.3333	13.3333	12.2677	11.1524	13.3829	9.54774	12.5628	12.5628
	2	0	0	0	0	0	0	0	0	0
		Wild-type			Nsp5-L50F/E166V			Nsp5-L50F/E166A/L167F
Drug concentration Log10[Remdesivir] μM	-4	104.553	90.8932	104.553	103.273	99.7888	96.9377	97.3783	103.745	98.8764
	-1	88.2662	78.2837	98.2487	80.7814	94.7202	89.3347	93.2584	105.243	98.5019
	-0.522879	76.7075	84.063	76.1821	87.434	80.4646	82.6822	76.4045	82.0225	93.2584
	0	47.2855	36.7776	54.641	61.4572	65.2587	65.8923	52.4345	59.9251	70.0375
	0.477121	9.98249	15.2364	22.0665	9.82049	10.7709	10.1373	21.3483	17.2285	22.8464
	1	0	0	0	0	0	0	0	0	0
	1.47712	0	0	0	0	0	0	0	0	0
	2	0	0	0	0	0	0	0	0	0
		Wild-type			Nsp5-L50F/E166V			Nsp5-L50F/E166A/L167F
Drug concentration Log10[Ensitrelvir] μM	-4	124	97.6	78.4	78.1915	65.4255	76.5957	86.747	97.5904	115.663
	-1	70.4	72	68.8	126.064	82.9787	90.9574	96.8675	95.4217	99.0361
	-0.522879	39.2	35.2	43.2	97.3404	94.1489	100.532	91.0843	91.8072	104.819
	0	5.6	8	1.6	75	78.1915	55.8511	83.8554	93.9759	110.602
	0.477121	0	0	0	19.1489	14.3617	11.1702	74.4578	88.9157	77.3494
	1	0	0	0	0	0	0	65.7831	77.3494	88.1928
	1.47712	0	0	0	0	0	0	39.759	38.3133	44.8193
	2	0	0	0	0	0	0	0	0	0

## Sheet: Figure 2a
Figure 2a
Growth kinetics of Nsp5-L50F/E166V and Nsp5-L50F/E166A/L167F in the absence of nirmatrelvir
		Wild-type			Nsp5-L50F/E166V			Nsp5-L50F/E166A/L167F
Hours post-infection	8	1	1	1	1	1	1	1	1	1
	16	3.43136	2.65321	2.77815	1.69897	1.47712	2.65321	2.68124	2.51851	2.62325
	24	4.51851	4.66276	4.78533	2.23045	2.25527	2.11394	3.51851	2.66276	3.36173
	32	6.11394	5.47712	5.5682	4.07918	3.60206	3.63347	4.95424	4.17609	4.6902
	40	6.47712	6.5563	6.32222	5.17609	5.27875	5.51851	6.41497	5.69897	6.32222
	48	6	6.4624	6.41497	5.69897	5.77815	5.60206	6.30103	6.34242	6.20412
	56	5.90309	5.8451	5.90309	6.30103	5.47712	5.90309	6.23045	6.11394	5.90309
	72	4.30103	4	4	5.23045	5.27875	5.27875	5.39794	5.11394	4.90309
										(log10 PFU/ml)

## Sheet: Figure 2b
Figure 2b
Growth kinetics of Nsp5-L50F/E166V and Nsp5-L50F/E166A/L167F in the presence of nirmatrelvir
		Wild-type			Nsp5-L50F/E166V			Nsp5-L50F/E166A/L167F
Hours post-infection	8	1	1	1	1	1	1	1	1	1
	16	1.30103	1	1	1.90309	2.32222	2.23045	2.61278	1.77815	2.8451
	24	2.34242	1	1.47712	2.43136	2.38021	2	3.43136	3.34242	3.25527
	32	2.60206	1.69897	1.60206	3.68124	3.54407	4.07918	5.04139	5.04139	5.32222
	40	2.95424	3.11394	2.69897	5.23045	5.17609	5.47712	5.77815	5.90309	5.69897
	48	3.69897	4.07918	3.60206	5.69897	5.69897	5.63347	6	6.17609	5.8451
	56	4.11394	3.69897	4.17609	5.8451	5.47712	5.30103	6.32222	5.77815	5.90309
	72	4.65321	4.62325	4.44716	4.30103	4.47712	4.77815	4.69897	4.69897	5.07918
										(log10 PFU/ml)

## Sheet: Figure 3a
Figure 3a
Body weight change of infected hamsters
		Wild-type					Nsp5-L50F/E166V					Nsp5-L50F/E166A/L167F					Mock
Days after infection	0	100	100	100	100	100	100	100	100	100	100	100	100	100	100	100	100	100	100	100	100
	1	101.024	101.769	102.321	102.539	99.7355	102.861	100.175	101.685	100.958	103.389	102.104	101.515	103.555	101.331	103.199	101.515	102.85	100.088	102.072	101.231
	2	100.361	101.76	100.695	100.413	97.577	102.337	100.463	102.345	101.348	103.672	102.095	102.635	102.603	99.8125	100.093	102.7	104.9	101.752	104.082	104.474
	3	102.908	104.016	101.475	103.11	99.5874	104.211	99.0325	103.058	101.916	105.307	105.842	104.865	104.751	100.234	103.538	105.207	106.898	101.841	106.708	106.762
	4	104.334	103.76	101.503	102.345	99.3863	104.868	99.0634	104.084	102.439	105.78	109.207	106.414	105.976	99.5126	104.836	106.841	108.509	101.62	107.352	109.049
	5	102.073	101.957	100.742	98.1114	97.8521	106.219	98.5797	102.185	102.953	105.246	110.796	107.929	107.227	99.3908	106.067	107.787	109.285	103.443	110.558	111.125
	6	98.6646	101.265	98.5062	95.7923	95.2492	106.619	98.1783	101.685	102.802	106.167	112.173	108.687	108.27	99.222	105.243	108.549	110.28	102.677	111.979	111.548
	7	99.3364	102.324	98.8632	94.3517	95.5666	107.756	100.072	104.36	104.266	109.091	116.061	110.724	112.223	102.953	109.63	110.826	112.852	104.624	113.461	113.293
	8	103.023	105.332	98.7693	99.227	100.064	111.052	99.753	107.624	105.623	111.396	119.178	112.929	115.724	104.124	112.591	108.54	111.916	104.025	115.605	115.296
	9	104.105	106.657	101.381	102.424	101.608	111.638	101.616	109.157	107.033	114.174	122.339	116.044	118.879	105.896	113.686	111.579	114.421	107.433	117.32	117.115
	10	105.915	108.648	101.409	105.306	103.523	112.775	104.24	110.45	107.653	115.421	125.553	117.778	119.704	105.821	116.07	113.232	115.138	107.891	119.267	118.08
																					(%)

## Sheet: Figure 3b
Figure 3b
Respiratory functions (Penh and Rpef) of infected hamsters
		Rpef
		Wild-type					Nsp5-L50F/E166V					Nsp5-L50F/E166A/L167F					Mock
Days after infection	0	0.615048	0.650975	0.669848	0.620271	0.644459	0.655026	0.639781	0.639158	0.612637	0.628591	0.622392	0.61763	0.615986	0.632423	0.597345	0.610412	0.598765	0.637933	0.630885	0.633423
	1	0.589566	0.623569	0.588076	0.623577	0.587888	0.6377	0.617675	0.587517	0.595551	0.573355	0.56579	0.613236	0.606406	0.622732	0.591549	0.587829	0.613595	0.609628	0.641964	0.590359
	3	0.569608	0.628505	0.631445	0.609884	0.51867	0.655349	0.603329	0.623227	0.598234	0.569179	0.578994	0.611556	0.650612	0.501027	0.585436	0.583284	0.641484	0.59709	0.619684	0.608383
	5	0.485844	0.509237	0.481493	0.327064	0.371967	0.59518	0.524856	0.534048	0.429394	0.491527	0.564656	0.535381	0.529933	0.466487	0.501777	0.612204	0.677308	0.631328	0.63221	0.632624
	7	0.556829	0.544508	0.543194	0.483452	0.486239	0.593227	0.598227	0.568083	0.513089	0.596678	0.505751	0.593301	0.616687	0.587503	0.624649	0.598641	0.620931	0.638582	0.626079	0.635709
		Penh
		Wild-type					Nsp5-L50F/E166V					Nsp5-L50F/E166A/L167F					Mock
Days after infection	0	0.483039	0.451522	0.435489	0.644966	0.485349	0.47359	0.455989	0.566586	0.686868	0.535617	0.51238	0.629739	0.529488	0.471427	0.621193	0.574121	0.518846	0.542523	0.471038	0.740375
	1	0.659625	0.560904	0.581112	0.57658	0.67886	0.57757	0.51736	0.57366	0.560999	0.613369	0.79213	0.607045	0.725863	0.482232	0.578318	0.582866	0.64682	0.582818	0.504939	0.526588
	3	0.854691	0.554695	0.50875	0.656684	0.975058	0.510948	0.864383	0.577734	0.674506	0.780617	0.761311	0.632066	0.448057	0.987208	0.674918	0.705635	0.471164	0.54292	0.569563	0.548795
	5	0.954368	0.874414	0.974711	1.91928	1.74157	0.663349	0.845823	1.47128	1.24314	0.85013	0.683204	1.08514	1.34567	1.35138	0.85261	0.623491	0.425221	0.523804	0.596512	0.512362
	7	0.607053	0.667962	0.609201	0.943113	0.901223	0.643436	0.809322	0.707445	1.13943	0.583665	1.48143	0.610249	0.526889	0.700363	0.525929	0.562394	0.511979	0.46014	0.656675	0.569742

## Sheet: Figure 3c
Figure 3c
Virus titers in the nasal turbinate and lung of infected hamsters
Day 3								Day 6
Nasal turbinate				Lung				Nasal turbinate				Lung
Wild-type	Nsp5-L50F/E166V	Nsp5-L50F/E166A/L167F		Wild-type	Nsp5-L50F/E166V	Nsp5-L50F/E166A/L167F		Wild-type	Nsp5-L50F/E166V	Nsp5-L50F/E166A/L167F		Wild-type	Nsp5-L50F/E166V	Nsp5-L50F/E166A/L167F
6.6	5.38	5.07		7.11	7.1	6.37		3.52	1.5	1.5		3.61	1.87	2.96
5.39	5.48	6.58		7.36	7.08	5.92		3.73	2.87	2.55		2.76	2.8	1.92
6.5	5.27	5.9		7.23	6.49	6.31		4.21	3.3	3.05		3.1	2.59	2.27
5.24	5.59	5.53		7.4	6.67	6.16		4.45	2.92	1.92		3.38	1.5	2.68
6.27	5.3	5.28		7.28	6.47	6.92		3.3	2.7	2.44		3.55	3.36	2.62
														(log10 PFU/g)

## Sheet: Figure 4
Figure 4
Virus titers in the nasal turbinate and lung of infected and exposed hamsters
	Infected
	Nasal turbinate					Lung
Wild-type	5.2372	5.71476	5.17474	5.77815	6.14671	7.16071	7.31101	7.33995	7.25045	7.35776
Nsp5-L50F/E166V	5.66794	6.35083	6.10605	6.727	6.01201	6.57219	7.30352	7.25045	7.39794	7.33188
Nsp5-L50F/E166A/L167F	6.13668	6.91239	5.90558	6.81926	6.21761	7.05505	6.99425	7.11598	6.90425	7.12356
	Exposed
	Nasal turbinate					Lung
Wild-type	7.09909	8.33995	6.82198	7.41318	8.20066	4.50864	6.31107	2	2.48812	5.18105
Nsp5-L50F/E166V	2	7.16537	2	6.85387	5.42022	2	2	2	2	7.00218
Nsp5-L50F/E166A/L167F	5.84873	4.26761	6.60879	2	6.13966	4.44639	6.87574	3.8759	2	5.10011

## Sheet: Figure 5
Figure 5
The frequency of wild-type and mutant viruses
In the absence of Nirmatrelvir
Wild-type vs Nsp5-L50F/E166V													Wild-type vs Nsp5-L50F/E166A/L167F
	Input	Nasal turbinate					Lung							Input	Nasal turbinate					lung
% of Wild-type	48	>99	>99	98	98	>99	98	>99	>99	99	>99		% of Wild-type	42	95	94	93	90	82	>99	>99	99	>99	94
% of Nsp5-L50F/E166V	52	<1	<1	2	2	<1	2	<1	<1	1	<1		% of Nsp5-L50F/E166A/L167F	58	5	6	7	10	18	<1	<1	1	<1	6
In the presence of Nirmatrelvir
Wild-type vs Nsp5-L50F/E166V													Wild-type vs Nsp5-L50F/E166A/L167F
	Input	Nasal turbinate					Lung							Input	Nasal turbinate					lung
% of Wild-type	45	78	85	86	91	90	23	89	25	89	24		% of Wild-type	43	64	65	53	74	72	99	37	87	76	89
% of Nsp5-L50F/E166V	55	22	15	14	9	10	77	11	75	11	76		% of Nsp5-L50F/E166A/L167F	57	36	35	47	26	28	1	63	13	24	11
